# Supplementary material for: Zooming into plant-flower visitor networks: an individual trait-based approach
Source: PeerJ. 2018 Sep 17;6:e5618. doi: 10.7717/peerj.5618 (PMC6147118; doi:10.7717/peerj.5618)
Supplement: Data S1 [file peerj-06-5618-s003.xlsx]

## Sheet: Interactions
Date	Transect	Plant species	Bee species	Sex	Max flower width (mm)	Predicted NHD (mm)	Intertgula distance (mm)
2011-06-29	1	Trifolium pratense	Bombus pascuorum	f	16	10	4.313
2011-06-29	1	Centaurea nigra	Bombus lapidarius	f	28	3.953	4.636
2011-06-29	1	Trifolium repens	Bombus lapidarius	f	15	5.262	3.803
2011-06-29	1	Ranunculus repens	Lasioglossum calceatum	f	25	1	2.08
2011-06-29	1	Trifolium repens	Bombus lapidarius	f	15	5.262	3.53
2011-06-29	1	Centaurea nigra	Bombus terrestris	f	19.5	3.545	5.032
2011-06-29	1	Centaurea nigra	Apis mellifera	f	19.5	3.545	3.322
2011-06-29	1	Centaurea nigra	Bombus lapidarius	f	26.5	3.881	5.05
2011-06-29	1	Centaurea nigra	Bombus lapidarius	m	31.5	4.121	3.733
2011-06-29	1	Centaurea nigra	Bombus vestalis	m	29	4.001	4.696
2011-06-29	1	Centaurea nigra	Bombus lapidarius	f	29	4.001	4.373
2011-06-29	1	Centaurea nigra	Bombus lapidarius	f	20.5	3.593	5.176
2011-06-29	1	Centaurea nigra	Apis mellifera	f	21	3.617	3.332
2011-06-29	1	Centaurea nigra	Andrena flavipes	f	41	4.577	3.039
2011-06-29	1	Centaurea nigra	Apis mellifera	f	21	3.617	3.594
2011-06-29	1	Centaurea nigra	Bombus lapidarius	f	25	3.809	4.364
2011-06-29	1	Centaurea nigra	Apis mellifera	f	29	4.001	3.969
2011-06-29	1	Centaurea nigra	Bombus lapidarius	f	25	3.809	4.805
2011-06-29	1	Centaurea nigra	Bombus lapidarius	m	25	3.809	4.711
2011-06-29	1	Centaurea nigra	Apis mellifera	f	26	3.857	3.963
2011-06-29	1	Lathyrus pratensis	Bombus terrestris	f	28	7.4	5.009
2011-06-29	1	Lathyrus pratensis	Bombus pascuorum	f	32	7.4	4.792
2011-06-29	1	Centaurea nigra	Bombus lapidarius	f	20	3.569	4.423
2011-06-29	1	Centaurea nigra	Bombus lapidarius	f	28.5	3.977	4.066
2011-06-29	1	Ranunculus repens	Lasioglossum malachurum	f	19	1	2.104
2011-06-29	1	Centaurea nigra	Apis mellifera	f	27	3.905	4.183
2011-06-29	1	Centaurea nigra	Lasioglossum malachurum	f	25.5	3.833	1.791
2011-06-29	1	Centaurea nigra	Bombus lapidarius	f	32	4.145	4.276
2011-06-29	1	Centaurea nigra	Bombus lapidarius	f	25	3.809	4.64
2011-06-29	1	Centaurea nigra	Bombus lapidarius	f	21	3.617	4.116
2011-06-29	1	Centaurea nigra	Bombus lapidarius	m	24	3.761	4.589
2011-06-29	1	Centaurea nigra	Bombus lapidarius	f	25	3.809	3.422
2011-06-29	1	Centaurea nigra	Bombus terrestris	m	30.5	4.073	5.224
2011-06-29	1	Centaurea nigra	Bombus lapidarius	f	28	3.953	4.247
2011-06-29	1	Centaurea nigra	Bombus lapidarius	f	24	3.761	4.623
2011-06-30	2	Centaurea nigra	Bombus lapidarius	f	23	3.713	4.307
2011-06-30	2	Hypochaeris radicata	Halictus tumulorum	f	38	1	1.907
2011-06-30	2	Centaurea nigra	Bombus lapidarius	f	28.5	3.977	4.299
2011-06-30	2	Centaurea nigra	Bombus lapidarius	f	24.5	3.785	3.898
2011-06-30	2	Centaurea nigra	Megachile ligniseca	f	20	3.569	5.576
2011-06-30	2	Hypochaeris radicata	Andrena fulvago	f	31	1	2.408
2011-06-30	2	Centaurea nigra	Bombus lapidarius	f	21	3.617	4.162
2011-06-30	2	Hypochaeris radicata	Andrena fulvago	f	24.5	1	2.551
2011-06-30	2	Hypochaeris radicata	Andrena minutula	f	29	1	1.714
2011-06-30	2	Hypochaeris radicata	Bombus lapidarius	f	29.5	1	3.881
2011-06-30	2	Centaurea nigra	Bombus lapidarius	f	24.5	3.785	4.809
2011-06-30	2	Centaurea nigra	Bombus lapidarius	f	28	3.953	4.616
2011-06-30	2	Centaurea nigra	Bombus lapidarius	f	20.5	3.593	4.222
2011-06-30	2	Centaurea nigra	Apis mellifera	f	28.5	3.977	3.509
2011-06-30	2	Centaurea nigra	Lasioglossum malachurum	f	23	3.713	1.919
2011-06-30	2	Centaurea nigra	Bombus lapidarius	f	23	3.713	4.094
2011-06-30	2	Centaurea nigra	Bombus lapidarius	f	25	3.809	4.937
2011-06-30	2	Centaurea nigra	Apis mellifera	f	23	3.713	3.534
2011-06-30	2	Centaurea nigra	Bombus lapidarius	f	23	3.713	4.362
2011-06-30	2	Centaurea nigra	Bombus lapidarius	f	24	3.761	4.196
2011-06-30	2	Centaurea nigra	Andrena flavipes	f	28	3.953	3.296
2011-06-30	2	Centaurea nigra	Bombus lapidarius	f	23	3.713	4.612
2011-06-30	2	Ranunculus repens	Andrena flavipes	f	18	1	3.098
2011-06-30	2	Centaurea nigra	Bombus pascuorum	f	29	4.001	4.339
2011-06-30	2	Centaurea nigra	Bombus lapidarius	f	15.5	3.353	4.118
2011-06-30	2	Centaurea nigra	Bombus lapidarius	f	27.5	3.929	5.21
2011-06-30	2	Centaurea nigra	Apis mellifera	f	19.5	3.545	3.434
2011-06-30	2	Centaurea nigra	Bombus lapidarius	f	23	3.713	4.06
2011-06-30	2	Centaurea nigra	Bombus lapidarius	f	26	3.857	3.995
2011-06-30	2	Centaurea nigra	Apis mellifera	f	20.5	3.593	3.642
2011-06-30	2	Centaurea nigra	Bombus lapidarius	f	24	3.761	4.349
2011-06-30	2	Centaurea nigra	Bombus lucorum	m	23	3.713	5.313
2011-06-30	2	Centaurea nigra	Bombus lapidarius	m	19	3.521	4.742
2011-06-30	2	Centaurea nigra	Andrena flavipes	f	24	3.761	3.351
2011-06-30	2	Centaurea nigra	Bombus lapidarius	f	26	3.857	4.074
2011-06-30	2	Trifolium repens	Andrena ovatula	f	19.5	5.766	2.561
2011-06-30	2	Centaurea nigra	Bombus lapidarius	f	18.5	3.497	4.667
2011-06-30	2	Trifolium repens	Bombus lucorum	f	18.5	5.654	4.257
2011-06-30	2	Centaurea nigra	Bombus lapidarius	f	10.5	3.113	4.113
2011-06-30	2	Centaurea nigra	Apis mellifera	f	26.5	3.881	3.546
2011-06-30	2	Trifolium repens	Bombus lapidarius	f	11.5	4.87	4.365
2011-06-30	2	Trifolium repens	Bombus lapidarius	f	19	5.71	4.249
2011-07-01	3	Centaurea nigra	Bombus lapidarius	f	27	3.905	4.233
2011-07-01	3	Trifolium repens	Bombus pascuorum	f	25	6.382	3.815
2011-07-01	3	Trifolium repens	Andrena wilkella	f	20	5.822	2.835
2011-07-01	3	Trifolium repens	Bombus lapidarius	f	15	5.262	4.438
2011-07-01	3	Centaurea nigra	Bombus lapidarius	f	19.5	3.545	3.925
2011-07-01	3	Trifolium repens	Bombus pascuorum	f	16	5.374	3.766
2011-07-01	3	Ranunculus repens	Lasioglossum malachurum	f	14.5	1	1.814
2011-07-01	3	Centaurea nigra	Bombus lapidarius	f	27	3.905	5.126
2011-07-01	3	Ranunculus repens	Lasioglossum calceatum	f	15.5	1	2.163
2011-07-01	3	Ranunculus repens	Andrena semilaevis	f	19	1	1.873
2011-07-01	3	Centaurea nigra	Bombus lapidarius	f	19.2	3.5306	3.994
2011-07-01	3	Centaurea nigra	Lasioglossum calceatum	f	22.5	3.689	2.206
2011-07-01	3	Centaurea nigra	Bombus lapidarius	f	26	3.857	4.427
2011-07-01	3	Centaurea nigra	Andrena flavipes	f	18	3.473	3.325
2011-07-01	3	Centaurea nigra	Bombus lapidarius	f	14	3.281	4.334
2011-07-01	3	Centaurea nigra	Bombus lapidarius	f	21.5	3.641	3.78
2011-07-01	3	Centaurea nigra	Bombus lapidarius	f	21.5	3.641	4.512
2011-07-01	3	Centaurea nigra	Apis mellifera	f	24	3.761	3.275
2011-07-01	3	Centaurea nigra	Bombus lapidarius	f	22	3.665	4.517
2011-07-01	3	Centaurea nigra	Bombus lapidarius	f	21.5	3.641	3.587
2011-07-01	3	Centaurea nigra	Bombus lapidarius	f	22	3.665	4.283
2011-07-01	3	Centaurea nigra	Bombus lapidarius	f	24	3.761	4.313
2011-07-01	3	Centaurea nigra	Bombus lapidarius	f	21.5	3.641	3.767
2011-07-01	3	Centaurea nigra	Bombus lapidarius	f	20	3.569	4.261
2011-07-01	3	Centaurea nigra	Bombus lapidarius	f	20	3.569	4.464
2011-07-01	3	Centaurea nigra	Bombus lapidarius	f	26	3.857	3.799
2011-07-01	3	Centaurea nigra	Bombus lapidarius	f	21	3.617	4.028
2011-07-01	3	Centaurea nigra	Bombus hortorum	f	29	4.001	6.233
2011-07-01	3	Ranunculus repens	Sphecodes ephippius	m	18	1	1.98
2011-07-01	3	Ranunculus repens	Lasioglossum malachurum	f	17.5	1	1.81
2011-07-01	3	Centaurea nigra	Bombus lapidarius	m	22	3.67	4.49
2011-07-01	3	Centaurea nigra	Andrena flavipes	f	19.5	3.55	3.23
2011-07-01	3	Heracleum sphondylium	Andrena alfkanella	f	51	1	2.54
2011-07-01	3	Centaurea nigra	Apis mellifera	f	25	3.81	3.44
2011-07-01	3	Centaurea nigra	Bombus lapidarius	m	22	3.67	4.79
2011-07-01	3	Centaurea nigra	Bombus lapidarius	m	23	3.71	4.98
2011-07-01	3	Centaurea nigra	Bombus terrestris	m	26.5	3.88	6.42
2011-07-01	3	Centaurea nigra	Apis mellifera	f	18.5	3.5	3.71
2011-07-01	4	Trifolium pratense	Bombus pascuorum	f	19.5	10	4.46
2011-07-01	4	Trifolium repens	Andrena ovatula	f	15.5	5.32	2.02
2011-07-01	4	Ranunculus repens	Lasioglossum malachurum	f	19	1	1.77
2011-07-01	4	Trifolium repens	Andrena dorsata	f	16.5	5.43	2.91
2011-07-01	4	Centaurea nigra	Apis mellifera	f	20.5	3.59	3.63
2011-07-01	4	Trifolium repens	Bombus lapidarius	f	16	5.37	3.77
2011-07-01	4	Centaurea nigra	Megachile ligniseca	f	25	3.81	4.22
2011-07-01	4	Trifolium repens	Bombus lapidarius	f	16.5	5.43	4.86
2011-07-01	4	Trifolium repens	Bombus terrestris	f	19	5.71	4.36
2011-07-01	4	Centaurea nigra	Bombus lapidarius	m	21	3.62	4.39
2011-07-01	4	Centaurea nigra	Apis mellifera	f	21	3.62	3.96
2011-07-01	4	Centaurea nigra	Apis mellifera	f	20	3.57	3.63
2011-07-01	4	Centaurea nigra	Apis mellifera	f	21	3.62	3.4
2011-07-01	4	Centaurea nigra	Lasioglossum calceatum	f	21	3.62	2.39
2011-07-01	4	Centaurea nigra	Apis mellifera	f	25	3.81	3.66
2011-07-01	4	Lathyrus pratensis	Bombus pascuorum	f	10	7.4	4.71
2011-07-01	4	Centaurea nigra	Lasioglossum malachurum	f	20	3.57	2.04
2011-07-01	4	Centaurea nigra	Bombus terrestris	m	20	3.57	5.5
2011-07-01	4	Centaurea nigra	Bombus lapidarius	m	24	3.76	4.95
2011-07-01	4	Centaurea nigra	Lasioglossum calceatum	f	16	3.38	2
2011-07-01	4	Centaurea nigra	Bombus lapidarius	m	19	3.52	4.38
2011-07-01	4	Centaurea nigra	Bombus vestalis	m	22	3.67	4.82
2011-07-01	4	Lathyrus pratensis	Bombus lucorum	f	10	7.4	4.88
2011-07-04	5	Ranunculus repens	Lasioglossum malachurum	f	23	1	1.93
2011-07-04	5	Hypochaeris radicata	Lasioglossum puncticolle	f	26	1	1.92
2011-07-04	5	Centaurea nigra	Apis mellifera	f	24	3.76	3.62
2011-07-04	5	Hypochaeris radicata	Lasioglossum malachurum	f	21.5	1	1.92
2011-07-04	5	Hypochaeris radicata	Bombus lapidarius	f	20.5	1	4.42
2011-07-04	5	Centaurea nigra	Andrena flavipes	f	18.5	3.5	3.27
2011-07-04	5	Centaurea nigra	Lasioglossum calceatum	f	24	3.76	1.97
2011-07-04	5	Cirsium arvense	Bombus lapidarius	f	14	8.45	4.09
2011-07-04	5	Ranunculus repens	Lasioglossum malachurum	f	17	1	1.39
2011-07-04	5	Centaurea nigra	Megachile ligniseca	f	20	3.57	4.79
2011-07-04	5	Centaurea nigra	Apis mellifera	f	8.5	3.02	3.83
2011-07-04	5	Centaurea nigra	Bombus pascuorum	f	19.5	3.55	3.98
2011-07-04	5	Centaurea nigra	Apis mellifera	f	21.5	3.64	3.63
2011-07-04	5	Centaurea nigra	Andrena flavipes	f	20	3.57	3.35
2011-07-04	5	Centaurea nigra	Lasioglossum calceatum	f	21	3.62	2.23
2011-07-04	5	Trifolium repens	Bombus lapidarius	f	13	5.04	4.21
2011-07-04	5	Centaurea nigra	Apis mellifera	f	25	3.81	3.74
2011-07-04	5	Heracleum sphondylium	Andrena minutula	f	64	1	2
2011-07-04	5	Trifolium repens	Lasioglossum malachurum	f	18.5	5.65	2.13
2011-07-04	5	Trifolium repens	Andrena dorsata	f	16	5.37	2.58
2011-07-04	6	Centaurea nigra	Apis mellifera	f	12.5	3.21	3.89
2011-07-04	6	Centaurea nigra	Andrena flavipes	f	19	3.52	3.27
2011-07-04	6	Centaurea nigra	Bombus lapidarius	m	20.5	3.59	5.02
2011-07-04	6	Centaurea nigra	Lasioglossum pauxillum	f	18.5	3.5	1.37
2011-07-04	6	Centaurea nigra	Megachile ligniseca	f	19	3.52	4.83
2011-07-04	6	Centaurea nigra	Bombus lapidarius	m	13.5	3.26	4.26
2011-07-04	6	Centaurea nigra	Apis mellifera	f	17	3.43	3.93
2011-07-04	6	Centaurea nigra	Bombus lapidarius	m	25	3.81	4.78
2011-07-04	6	Centaurea nigra	Apis mellifera	f	24.5	3.79	3.45
2011-07-04	6	Centaurea nigra	Apis mellifera	f	17.5	3.45	3.7
2011-07-04	6	Centaurea nigra	Bombus lapidarius	m	21	3.62	5.21
2011-07-04	6	Trifolium repens	Bombus lapidarius	f	22	6.05	4.55
2011-07-04	6	Trifolium repens	Andrena flavipes	f	13	5.04	3.47
2011-07-04	6	Centaurea nigra	Apis mellifera	f	17	3.43	3.71
2011-07-04	6	Ranunculus repens	Nomada flavoguttata	f	21	1	1.97
2011-07-05	7	Trifolium repens	Melitta leporina	f	15.5	5.32	3.25
2011-07-05	7	Trifolium pratense	Bombus pascuorum	f	18.5	10	4.5
2011-07-05	7	Taraxacum officianale	Lasioglossum malachurum	f	39	1	1.8
2011-07-05	7	Centaurea nigra	Apis mellifera	f	24	3.76	3.71
2011-07-05	7	Centaurea nigra	Apis mellifera	f	17.5	3.45	3.7
2011-07-05	7	Centaurea nigra	Apis mellifera	f	19	3.52	3.54
2011-07-05	7	Centaurea nigra	Bombus pascuorum	f	23	3.71	4.52
2011-07-05	7	Cirsium arvense	Bombus lapidarius	f	14	8.45	3.77
2011-07-05	7	Heracleum sphondylium	Andrena minutula	f	52	1	1.8
2011-07-05	7	Centaurea nigra	Megachile versicolor	f	20	3.57	3.63
2011-07-05	7	Centaurea nigra	Apis mellifera	f	14	3.28	3.67
2011-07-05	7	Ranunculus repens	Andrena minutula	m	22.5	1	1.53
2011-07-05	7	Centaurea nigra	Bombus lapidarius	m	16	3.38	4.33
2011-07-05	7	Hypochaeris radicata	Bombus lapidarius	f	31	1	4.1
2012-06-13	8	Lathyrus pratensis	Bombus lucorum	f	32.307	7.4	4.46
2012-06-13	8	Ranunculus repens	Andrena chrysosceles	f	20.847	1	2.44
2012-06-13	8	Leucanthemum vulgare	Andrena chrysosceles	f	48.086	3.47	2.4
2012-06-13	8	Ranunculus repens	Bombus lapidarius	f	22.053	1	3.8
2012-06-13	8	Leucanthemum vulgare	Lasioglossum calceatum	f	49.336	3.49	2.01
2012-06-13	8	Leucanthemum vulgare	Apis mellifera	f	44.555	3.41	3.71
2012-06-13	8	Leucanthemum vulgare	Apis mellifera	f	48.008	3.46	3.58
2012-06-13	8	Leucanthemum vulgare	Apis mellifera	f	48.208	3.47	3.63
2012-06-13	8	Leucanthemum vulgare	Bombus vestalis	m	55.865	3.6	5.25
2012-06-13	8	Ranunculus repens	Bombus terrestris	f	23.035	1	4.32
2012-06-13	8	Trifolium pratense	Bombus terrestris	f	18.888	10	5.59
2012-06-13	8	Trifolium pratense	Bombus terrestris	f	20.014	10	5.43
2012-06-13	8	Leucanthemum vulgare	Apis mellifera	f	49.999	3.5	3.61
2012-06-13	8	Trifolium pratense	Bombus terrestris	f	20.514	10	5.42
2012-06-13	8	Leucanthemum vulgare	Apis mellifera	f	44.501	3.4	3.55
2012-06-13	8	Leucanthemum vulgare	Bombus lucorum	f	47.069	3.45	4.78
2012-06-13	8	Heracleum sphondylium	Andrena chrysosceles	f	55.7	1	2.4
2012-06-13	8	Leucanthemum vulgare	Andrena nigroaenea	f	48.434	3.47	3.52
2012-06-13	8	Leucanthemum vulgare	Apis mellifera	f	45.537	3.42	3.62
2012-06-13	8	Leucanthemum vulgare	Apis mellifera	f	45.694	3.42	3.39
2012-06-13	8	Trifolium pratense	Bombus terrestris	f	18.444	10	5.76
2012-06-13	8	Ranunculus repens	Bombus lucorum	f	20.142	1	4.19
2012-06-13	8	Ranunculus repens	Andrena fulvago	m	14.912	1	2.27
2012-06-13	8	Trifolium pratense	Bombus pascuorum	f	19.081	10	6.04
2012-06-13	8	Trifolium pratense	Bombus hortorum	f	21.544	10	4.2
2012-06-13	8	Leucanthemum vulgare	Bombus vestalis	m	39.232	3.31	4.66
2012-06-13	8	Trifolium pratense	Bombus terrestris	f	17.789	10	5.17
2012-06-19	9	Heracleum sphondylium	Andrena semilaevis	f	55.7	1	1.7
2012-06-19	9	Trifolium pratense	Bombus terrestris	f	17.53	10	3.99
2012-06-19	9	Centaurea nigra	Bombus terrestris	f	29.62	4.03	4.57
2012-06-19	9	Centaurea nigra	Bombus pascuorum	f	21.866	3.66	3.99
2012-06-19	9	Trifolium pratense	Bombus hortorum	f	22.973	10	4.21
2012-06-19	9	Centaurea nigra	Bombus lapidarius	f	19.916	3.56	4.16
2012-06-19	9	Leucanthemum vulgare	Apis mellifera	f	51.612	3.53	3.51
2012-06-19	9	Ranunculus repens	Lasioglossum calceatum	f	19.012	1	2.04
2012-06-19	9	Ranunculus repens	Andrena semilaevis	f	19.42	1	1.61
2012-06-19	9	Heracleum sphondylium	Andrena chrysosceles	f	55.7	1	2.36
2012-06-19	9	Heracleum sphondylium	Andrena chrysosceles	f	55.7	1	2.38
2012-06-19	9	Trifolium pratense	Bombus terrestris	f	16.689	10	4.89
2012-06-19	9	Hypochaeris radicata	Bombus lapidarius	f	35.602	1	4.82
2012-06-19	9	Centaurea nigra	Bombus pascuorum	f	21.779	3.65	3.59
2012-06-19	9	Trifolium pratense	Bombus terrestris	f	20.76	10	4.29
2012-06-19	9	Trifolium pratense	Bombus terrestris	f	21.238	10	4.71
2012-06-19	9	Leucanthemum vulgare	Sphecodes ephippius	f	52.129	3.53	1.79
2012-06-19	9	Centaurea nigra	Bombus pascuorum	f	22.358	3.68	3.28
2012-06-19	9	Trifolium pratense	Bombus terrestris	f	25.437	10	3.94
2012-06-19	9	Centaurea nigra	Bombus pascuorum	f	23.978	3.76	4.46
2012-06-19	9	Centaurea nigra	Bombus terrestris	m	26.288	3.87	5.26
2012-06-19	9	Centaurea nigra	Bombus pascuorum	f	14.766	3.32	3.69
2012-06-19	9	Trifolium pratense	Bombus pascuorum	f	21.543	10	5.64
2012-06-19	9	Trifolium pratense	Bombus terrestris	f	20.235	10	5.66
2012-06-19	9	Trifolium pratense	Bombus lucorum	f	16.692	10	4.77
2012-06-19	9	Trifolium pratense	Bombus pascuorum	f	21.202	10	4.36
2012-06-20	10	Leucanthemum vulgare	Lasioglossum calceatum	f	55.572	3.59	1.79
2012-06-20	10	Centaurea nigra	Bombus terrestris	f	23.644	3.74	4.68
2012-06-20	10	Trifolium pratense	Bombus hortorum	f	19.321	10	5.26
2012-06-20	10	Heracleum sphondylium	Andrena chrysosceles	f	55.7	1	2.55
2012-06-20	10	Heracleum sphondylium	Andrena chrysosceles	f	55.7	1	2.36
2012-06-20	10	Trifolium pratense	Bombus terrestris	f	22.982	10	4.32
2012-06-20	10	Trifolium pratense	Bombus terrestris	f	18.696	10	5.44
2012-06-20	10	Centaurea nigra	Bombus terrestris	f	25.239	3.82	4.83
2012-06-20	10	Centaurea nigra	Bombus lucorum	f	25.041	3.81	4.19
2012-06-20	10	Trifolium pratense	Bombus terrestris	f	23.159	10	4.55
2012-06-20	10	Trifolium pratense	Bombus terrestris	f	20.484	10	4.72
2012-06-20	10	Centaurea nigra	Bombus vestalis	m	22.793	3.7	4.43
2012-06-20	10	Centaurea nigra	Bombus terrestris	m	22.778	3.7	5.9
2012-06-20	10	Trifolium pratense	Bombus terrestris	f	20.468	10	5.68
2012-06-20	10	Trifolium pratense	Bombus terrestris	m	19.857	10	4.84
2012-06-28	11	Heracleum sphondylium	Andrena chrysosceles	f	55.7	1	2.1
2012-06-28	11	Centaurea nigra	Apis mellifera	f	22.464	3.69	3.2
2012-06-28	11	Leucanthemum vulgare	Colletes daviesanus	f	42.207	3.37	2.92
2012-06-28	11	Centaurea nigra	Apis mellifera	f	30.422	4.07	3.22
2012-06-28	11	Centaurea nigra	Apis mellifera	f	27.68	3.94	3.29
2012-06-28	11	Hypochaeris radicata	Lasioglossum calceatum	f	45.222	1	1.98
2012-06-28	11	Centaurea nigra	Apis mellifera	f	30.379	4.07	3.52
2012-06-28	11	Heracleum sphondylium	Andrena chrysosceles	f	55.7	1	2.13
2012-06-28	11	Centaurea nigra	Apis mellifera	f	25.236	3.82	3.42
2012-06-28	11	Centaurea nigra	Apis mellifera	f	22.316	3.68	3.38
2012-06-28	11	Centaurea nigra	Apis mellifera	f	30.06	4.05	3.49
2012-06-28	11	Centaurea nigra	Apis mellifera	f	27.81	3.94	3.64
2012-06-28	11	Trifolium pratense	Bombus hortorum	f	23.002	10	4.55
2012-06-28	11	Centaurea nigra	Bombus lapidarius	f	26.222	3.87	4.09
2012-06-28	11	Centaurea nigra	Apis mellifera	f	22.976	3.71	3.24
2012-06-28	11	Trifolium pratense	Bombus terrestris	f	24.981	10	4.69
2012-06-28	11	Trifolium pratense	Bombus pascuorum	f	24.607	10	3.54

## Sheet: Flowers measurements
Plant species	Maximum floral display width (mm)	Nectar holder depth (mm)
Centaurea_nigra	17.75	3.27
Centaurea_nigra	20.55	4.22
Centaurea_nigra	23.88	4.49
Centaurea_nigra	21.47	3.94
Centaurea_nigra	24.87	3.67
Centaurea_nigra	21.52	3.67
Centaurea_nigra	22.11	3.3
Centaurea_nigra	19.69	3.27
Centaurea_nigra	19.17	3.32
Centaurea_nigra	18.68	4.04
Centaurea_nigra	7.47	3.58
Centaurea_nigra	10.58	3.15
Centaurea_nigra	20.56	3.29
Centaurea_nigra	13.09	3.33
Centaurea_nigra	19.81	3.35
Centaurea_nigra	18.11	3.64
Centaurea_nigra	17.82	3.49
Centaurea_nigra	13.43	3.22
Centaurea_nigra	11	2.63
Centaurea_nigra	14.82	3.33
Centaurea_nigra	19.67	3.15
Centaurea_nigra	15.37	2.75
Centaurea_nigra	13.33	3.37
Cirsium_arvense	11.11	1.25
Cirsium_arvense	12.36	1.33
Cirsium_arvense	10.72	1.16
Cirsium_arvense	8.01	0.98
Cirsium_arvense	7	1.07
Lathyrus_pratense	22.45	7.12
Lathyrus_pratense	14.41	6.85
Lathyrus_pratense	29.07	7.26
Lathyrus_pratense	23.1	6.98
Lathyrus_pratense	27.47	6.73
Lathyrus_pratense	10.4	7.91
Lathyrus_pratense	9.57	6.7
Lathyrus_pratense	16.46	6.74
Lathyrus_pratense	22.58	7.36
Lathyrus_pratense	16.99	9.8
Lathyrus_pratense	25.32	7
Lathyrus_pratense	30.48	7.83
Lathyrus_pratense	19.12	8.13
Lathyrus_pratense	10.95	7.23
Lathyrus_pratense	21.15	7.44
Lathyrus_pratense	29.27	7.49
Lathyrus_pratense	12.93	7.03
Lathyrus_pratense	14.92	7.6
Lathyrus_pratense	19.2	7.63
Lathyrus_pratense	26.51	7.62
Lathyrus_pratense	9.94	6.84
Lathyrus_pratense	34.09	7.68
Lathyrus_pratense	25.9	8.04
Lathyrus_pratense	21.51	7.6
Leucanthemum_vulgare	45.07	3.28
Leucanthemum_vulgare	47.22	3.57
Leucanthemum_vulgare	40.79	3.2
Leucanthemum_vulgare	39.99	3.18
Leucanthemum_vulgare	42.57	3.59
Leucanthemum_vulgare	41.31	3.17
Leucanthemum_vulgare	49.67	3.66
Leucanthemum_vulgare	51.94	3.76
Leucanthemum_vulgare	48.56	3.37
Leucanthemum_vulgare	37.17	3.28
Leucanthemum_vulgare	40.85	3.1
Leucanthemum_vulgare	46.25	3.47
Leucanthemum_vulgare	49.2	3.67
Leucanthemum_vulgare	53.44	3.38
Leucanthemum_vulgare	51.04	3.56
Leucanthemum_vulgare	35.68	3.33
Leucanthemum_vulgare	40.85	3.37
Leucanthemum_vulgare	38.79	3.38
Leucanthemum_vulgare	45.05	3.44
Leucanthemum_vulgare	35.5	3.41
Leucanthemum_vulgare	33.55	3.25
Leucanthemum_vulgare	48.67	3.58
Leucanthemum_vulgare	38.86	3.31
Leucanthemum_vulgare	24.09	3.18
Leucanthemum_vulgare	34.7	3.21
Trifolium_pratense	12.8	10.63
Trifolium_pratense	18.13	10.46
Trifolium_pratense	12.37	11.63
Trifolium_pratense	10.6	9.68
Trifolium_pratense	11.89	9.61
Trifolium_pratense	12.23	8.96
Trifolium_pratense	18.44	10.15
Trifolium_pratense	12.79	9.3
Trifolium_pratense	9.86	9.82
Trifolium_repens	21.7	5.06
Trifolium_repens	17.37	5.32
Trifolium_repens	12.67	4.95
Trifolium_repens	17.16	6.19
Trifolium_repens	17.24	5.5
Trifolium_repens	19.39	5.06
Trifolium_repens	16.38	6.02
Trifolium_repens	20.11	6.1
Trifolium_repens	9.13	4.67
Trifolium_repens	15.62	5.57
Trifolium_repens	15.46	6.01
Trifolium_repens	16	5.23
Trifolium_repens	22.48	6.33
Trifolium_repens	9.49	4.45
Trifolium_repens	15.48	6.04
Trifolium_repens	11.88	4.39
Trifolium_repens	12.98	5.3
Trifolium_repens	13.01	4.7
Trifolium_repens	12.85	4.64
Trifolium_repens	10.92	4.66
		0
		0
		0
		0
		0
		0
		0
		0
		0
		0
		0
		0
		0
		0
		0
		0
		0
		0
		0
		0
		0
		0
		0
		0
		0
		0
		0
		0
		0
		0
		0
		0
		0
		0
		0
		0
		0
		0
		0
		0
		0
		0
		0
		0
		0
		0
		0
		0
		0
		0
		0
		0
		0
		0
		0
		0
		0
		0
		0
		0
		0
		0
		0
		0
		0
		0
		0
		0
		0
		0
		0
		0
		0
		0
		0
		0
		0
		0
		0
		0
		0
		0
		0
		0
		0
		0
		0
		0
		0
		0
		0
		0
		0
		0
		0
		0
		0
		0
		0
		0
		0
		0
		0
		0
		0
		0
		0
		0
		0
		0
		0
		0
		0
		0
		0
		0
		0
		0
		0
		0
		0
		0
		0
		0
		0
		0
		0
		0
		0
		0
		0
		0
		0
		0
		0
		0
		0
		0
		0
		0
		0

## Sheet: Bee measurements
Bee species	Male / female	Intertegular distance (mm)	Tongue length (mm) - prementum and glossa
Andrena alfkenella	F	2.54	2.24
Andrena dorsata	F	2.75	1.56
Andrena dorsata	F	2.49	2.29
Andrena dorsata	F	2.32	1.89
Andrena flavipes	F	3.3	2.38
Andrena flavipes	F	3.1	2.58
Andrena flavipes	F	3.23	2.47
Andrena fulvago	F	2.51	2.28
Andrena fulvago	F	2.56	2.45
Andrena minutula	F	1.74	1.6
Andrena minutula	F	1.28	1.38
Andrena minutula	F	1.8	1.38
Andrena minutula	M	1.53	1.2
Andrena ovatula	F	2.56	1.64
Andrena ovatula	F	2.02	2.31
Andrena ovatula	M	2.26	1.88
Andrena semilaevis	F	1.87	1.72
Andrena wilkella	F	2.84	2.51
Apis mellifera	F	3.49	4.18
Apis mellifera	F	3.43	4.3
Apis mellifera	F	3.44	4.33
Apis mellifera	F	3.63	4.13
Apis mellifera	F	3.4	3.82
Apis mellifera	F	3.63	4.98
Apis mellifera	F	3.59	4.42
Apis mellifera	F	3.46	4.27
Apis mellifera	F	3.35	4.62
Bombus lapidarius	F	4.16	4.94
Bombus lapidarius	F	4.16	5.16
Bombus lapidarius	F	3.88	4.72
Bombus lapidarius	F	4.85	5.55
Bombus lapidarius	F	4.72	5
Bombus lapidarius	F	4.94	5.34
Bombus lapidarius	F	4.12	5.12
Bombus lapidarius	F	5.21	6.16
Bombus lapidarius	F	4.44	5.78
Bombus lapidarius	F	4.43	5.9
Bombus lapidarius	F	5.37	7.53
Bombus lapidarius	F	4.08	5.35
Bombus lapidarius	F	3.86	5.85
Bombus lapidarius	M	4.74	5.8
Bombus lapidarius	M	4.46	5.67
Bombus lapidarius	M	4.49	5.49
Bombus lapidarius	M	4.79	6.21
Bombus lapidarius	M	4.71	7.83
Bombus lapidarius	M	4.9	6.7
Bombus lapidarius	M	4.76	6.68
Bombus lapidarius	M	4.18	5.82
Bombus lapidarius	M	4.18	6.22
Bombus lapidarius	M	4.68	6.4
Bombus lapidarius	M	4.68	7.58
Bombus lapidarius	M	4.42	6.27
Bombus lapidarius	M	4.72	6.01
Bombus lucorum	M	5.31	5.37
Bombus pascuorum	F	4.34	6.98
Bombus pascuorum	F	3.82	6.21
Bombus pascuorum	F	3.77	6.88
Bombus pascuorum	F	4.36	7.35
Bombus pascuorum	F	4.07	7.26
Bombus pascuorum	F	4.2	7.33
Bombus pascuorum	F	3.35	5.99
Bombus terrestris	F	3.9	5.12
Bombus terrestris	F	6.08	7.36
Bombus terrestris	F	5.36	7.86
Bombus terrestris	F	4.35	6.4
Bombus terrestris	F	4.7	5.22
Bombus terrestris	F	2.86	4.39
Bombus terrestris	F	6.36	7.67
Bombus terrestris	F	3.06	4.26
Bombus terrestris	M	5.47	6.84
Bombus terrestris	M	4.75	6.99
Bombus terrestris	M	4.45	5.82
Bombus terrestris	M	4.81	6.68
Bombus terrestris	M	5.65	6.5
Bombus terrestris	M	4.93	6.94
Bombus terrestris	M	5.02	6.98
Bombus terrestris	M	5.65	7.32
Bombus terrestris	M	5.59	7.46
Bombus terrestris	M	4.02	6.38
Bombus terrestris	M	4.98	7.03
Bombus terrestris	M	4.52	5.91
Bombus terrestris	M	4.28	6.26
Bombus terrestris	M	4.65	6.07
Bombus terrestris	M	4.83	7.24
Bombus vestalis	M	4.82	6.04
Halictus tumulorum	F	1.93	2.22
Hylaeus anularis	F	1.65	1.19
Hylaeus confusus	M	1.73	1.29
Lasioglossum calceatum	F	2.16	2.5
Lasioglossum calceatum	F	2.16	2.12
Lasioglossum calceatum	F	2	2.59
Lasioglossum calceatum	F	2.2	2.37
Lasioglossum calceatum	F	2.4	2.27
Lasioglossum calceatum	M	1.87	2.49
Lasioglossum calceatum	M	1.87	2.3
Lasioglossum malachurum	F	2.04	2.61
Lasioglossum malachurum	F	1.75	2.08
Lasioglossum morio	F	1.64	2
Lasioglossum pauxillum	F	1.37	1.61
Lasioglossum punticolle	F	1.92	1.78
Megachile ligniseca	F	4.98	6.19
Megachile ligniseca	F	4.51	5.07
Megachile versicolor	F	3.63	4.46
Megachile willughbiella	F	4.6	4.51
Megachile willughbiella	F	4.79	5.06
Melitta leporina	F	3.25	3.94
Nomada flavoguttata	F	1.97	1.56
Osmia leaiana	F	3.14	4.22
Sphecodes ephippius	M	1.98	1.72
